# Supplementary material for: Increased prediction accuracy using a genomic feature model including prior information on quantitative trait locus regions in purebred Danish Duroc pigs
Source: BMC Genet. 2016 Jan 5;17:11. doi: 10.1186/s12863-015-0322-9 (PMC4700613; doi:10.1186/s12863-015-0322-9)
Supplement: Additional file 2: — The QTLs recorded in the Pig QTL database [ 11 ] are organized based on trait ontology, and we used the 167 traits listed in the Vertebrate Trait Ontology column. A marker set containing the SNPs that was not included in any of the QTL sets and a set containing all markers was added to this genomic feature class, resulting in a total of 169 tested marker sets. The number of SNPs associated with each of the 169 QTL sets is shown in Additional file 2 (XLSX 48 kb) [file 12863_2015_322_MOESM2_ESM.xlsx]

## Sheet: Sheet1
QTL set	No of SNPs
abdominal adipose amount	260
adipocyte quantity	14
adipose amount	20
adipose androstenone amount	99
anus morphology trait	141
back conformation trait	55
basophil quantity	15
behavioral response to novel environment trait	36
blood acidity-alkalinity balance trait	47
blood adrenocorticotropin amount	20
blood bicarbonate amount	23
blood bilirubin amount	16
blood calcium amount	60
blood cholesterol amount	112
blood cortisol amount	79
blood creatine kinase amount	12
blood creatinine amount	122
blood follicle stimulating hormone amount	19
blood gas amount	60
blood glucose amount	40
blood HDL cholesterol amount	167
blood hemoglobin amount	230
blood immunoglobulin G amount	8
blood interferon-gamma amount	98
blood interleukin-10 amount	60
blood interleukin-2 amount	17
blood lactate dehydrogenase amount	20
blood LDL cholesterol amount	70
blood leptin amount	26
blood phosphate amount	15
blood potassium amount	58
blood sodium amount	34
blood testosterone amount	27
blood triglyceride amount	123
body height	34
body length	98
body mass	1761
body movement coordination trait	272
body temperature trait	82
body width	15
bone mineral mass	31
cannon bone circumference	76
CD4-positive T cell quantity	3
CD8-positive T cell quantity	6
chest circumference	3
chest depth	63
chest width	30
coat/hair pigmentation trait	6
complement alternative pathway physiology trait	47
complement classical pathway physiology trait	35
complement protein amount	173
corpus luteum quantity	204
diaphragm mass	11
drinking behavior trait	55
eating behavior trait	52
ejaculation trait	25
embryo size trait	77
eosinophil quantity	47
epididymis mass	21
epiphyseal plate morphology trait	43
erythrocyte quantity	152
erythrocyte size trait	348
exploratory behavior trait	20
female reproductive system morphology trait	63
femur length	35
femur mineral mass	20
femur size trait	7
fertility trait	6
food conversion trait	173
forelimb conformation trait	541
forelimb mass	201
forelimb muscle mass	140
gestation period duration	425
glycolytic potential	129
granulocyte quantity	10
head mass	259
heart mass	166
hindlimb conformation trait	782
hindlimb mass	498
hindlimb muscle mass	94
humerus length	48
internal adipose amount	186
intestinal adipose mass	38
intramuscular adipose mass	1076
joint morphology trait	97
kidney mass	47
large intestine mass	14
leukocyte proliferation trait	7
leukocyte quantity	314
life span trait	158
limb conformation trait	11
liver mass	180
locomotor activity trait	24
longissimus dorsi length	25
longissimus dorsi muscle area	1400
longissimus dorsi muscle thickness	120
lumbar vertebra quantity	28
lung mass	15
lymphocyte quantity	143
monocyte quantity	43
muscle androstenone amount	157
muscle cholesterol amount	57
muscle glycogen homeostasis trait	10
muscle indole amount	73
muscle pH	423
muscle protein amount	135
muscle skatole amount	95
muscle water amount	321
neutrophil quantity	101
nipple quantity	622
nonfunctional nipple quantity	212
offspring quantity	5
onset of fertility	1133
outer ear area	62
outer ear prominence	106
outer ear size trait	106
parasite quantity	35
parental behavior trait	137
platelet quantity	56
platelet size trait	65
postnatal growth trait	1768
response to bacterial infection trait	222
rib morphology trait	23
rib quantity	49
rump morphology trait	101
rump width	80
sarcomere length	7
scapula length	45
seminiferous tubule diameter	29
single birth offspring quantity	756
skeletal muscle conductivity trait	775
skeletal muscle fiber quantity	51
skeletal muscle fiber size trait	252
skeletal muscle mass	8
skeletal muscle myosin heavy chain type I amount	7
skeletal muscle myosin isoform amount	9
skin mass	77
skin thickness	15
small intestine length	164
small intestine mass	12
social interaction trait	44
sperm morphology trait	24
sperm motility trait	27
sperm quantity	23
spleen mass	138
stillborn birth quantity	518
stomach capacity	53
stress-related behavior trait	12
subcutaneous adipose mass	264
subcutaneous adipose thickness	3781
testes mass	36
thoracic vertebra quantity	52
tibia length	36
total foot mass	22
type I muscle fiber quantity	86
type IIa muscle fiber quantity	92
type IIb muscle fiber quantity	147
ulna length	49
uterine horn length	137
uterine horn mass	140
uterus size trait	192
vertebra quantity	103
vertebral column morphology trait	256
viable offspring quantity	571
white adipocyte size trait	284
white adipose amount	31
white adipose mass	110
not QTL	17566
all markers	33028
